# Supplementary material for: Marker-Independent Food Identification Enabled by Combing Machine Learning Algorithms with Comprehensive GC × GC/TOF-MS
Source: Molecules. 2022 Sep 22;27(19):6237. doi: 10.3390/molecules27196237 (PMC9572226; doi:10.3390/molecules27196237)
Supplement: Supplementary file 1 [file molecules-27-06237-s001.zip]

Archive with 1 entries (1 files):
- molecules-1927591-supplementary.pdf
